# Supplementary material for: White Matter Hyperintensities and Clinical Phenotype in Late-Onset Psychiatric Disorders: A Multidimensional Clinical-Neuroimaging Study
Source: Neurol Int. 2026 May 26;18(6):105. doi: 10.3390/neurolint18060105 (PMC13304622; doi:10.3390/neurolint18060105)
Supplement: Supplementary file 1 [file neurolint-18-00105-s001.zip]

Archive with 1 entries (1 files):
- neurolint-4283924-supplementary.pdf
